# Supplementary material for: Nanoarchitectonics for Biodegradable Superabsorbent Based on Carboxymethyl Starch and Chitosan Cross-Linked with Vanillin
Source: Int J Mol Sci. 2022 May 11;23(10):5386. doi: 10.3390/ijms23105386 (PMC9142128; doi:10.3390/ijms23105386)
Supplement: Supplementary file 1 [file ijms-23-05386-s001.zip]

Archive with 1 entries (1 files):
- ijms-1692363-supplementary.pdf
